# Supplementary material for: CpCAF1 from Chimonanthus praecox Promotes Flowering and Low-Temperature Tolerance When Expressed in Arabidopsis thaliana
Source: Int J Mol Sci. 2023 Aug 18;24(16):12945. doi: 10.3390/ijms241612945 (PMC10455127; doi:10.3390/ijms241612945)
Supplement: Supplementary file 1 [file ijms-24-12945-s001.zip]

Archive with 1 entries (1 files):
- ijms-2528667-supplementary.pdf
